# Supplementary material for: Overcoming Cytosolic Delivery Barriers of Proteins Using Denatured Protein-Conjugated Mesoporous Silica Nanoparticles
Source: ACS Appl Mater Interfaces. 2022 Dec 23;15(1):432–51. doi: 10.1021/acsami.2c17544 (PMC9896485; doi:10.1021/acsami.2c17544)
Supplement: Supplementary file 2 — am2c17544_si_002.xlsx [file am2c17544_si_002.xlsx]

## Sheet: Protein corona RPA
Accession	Description	MW [kDa]	calc. pI	Relative Protein Abundance (%) PC of RMSN-Ni-TAT-SODn	Relative Protein Abundance (%) PC of RMSN-Ni-TAT-SODd
P02769	Serum albumin OS=Bos taurus OX=9913 GN=ALB PE=1 SV=4	69.2	6.18	41.1199	41.5927
P12763	Alpha-2-HS-glycoprotein OS=Bos taurus OX=9913 GN=AHSG PE=1 SV=2	38.4	5.5	17.1329	15.2005
P34955	Alpha-1-antiproteinase OS=Bos taurus OX=9913 GN=SERPINA1 PE=1 SV=1	46.1	6.52	13.6142	12.7997
A1L595	Keratin, type I cytoskeletal 17 OS=Bos taurus OX=9913 GN=KRT17 PE=2 SV=1	48.7	5.15	4.03591	2.89191
P01966	Hemoglobin subunit alpha OS=Bos taurus OX=9913 GN=HBA PE=1 SV=2	15.2	8.44	2.58905	4.26583		P
Q29443	Serotransferrin OS=Bos taurus OX=9913 GN=TF PE=2 SV=1	77.7	7.08	2.48542	3.30137
Q5XQN5	Keratin, type II cytoskeletal 5 OS=Bos taurus OX=9913 GN=KRT5 PE=1 SV=1	62.9	7.81	2.45749	3.03508
P01045	Kininogen-2 OS=Bos taurus OX=9913 GN=KNG2 PE=1 SV=1	68.7	6.57	2.25755	1.22264
Q7SIH1	Alpha-2-macroglobulin OS=Bos taurus OX=9913 GN=A2M PE=1 SV=2	167.5	6.02	1.62917	1.27951
P06394	Keratin, type I cytoskeletal 10 OS=Bos taurus OX=9913 GN=KRT10 PE=3 SV=1	54.8	5.11	1.45164	1.1934
Q58D62	Fetuin-B OS=Bos taurus OX=9913 GN=FETUB PE=1 SV=1	42.6	5.77	1.20279	1.08124
Q2UVX4	Complement C3 OS=Bos taurus OX=9913 GN=C3 PE=1 SV=2	187.1	6.84	0.939475	1.05942
P15497	Apolipoprotein A-I OS=Bos taurus OX=9913 GN=APOA1 PE=1 SV=3	30.3	5.97	0.836072	1.10047
P01030	Complement C4 (Fragments) OS=Bos taurus OX=9913 GN=C4 PE=1 SV=2	101.8	6.58	0.831295	0.560844
Q148H7	Keratin, type II cytoskeletal 79 OS=Bos taurus OX=9913 GN=KRT79 PE=2 SV=1	57.7	7.46	0.781108	0.795902
P02081	Hemoglobin fetal subunit beta OS=Bos taurus OX=9913 PE=1 SV=1	15.8	7.03	0.509551	0.946242
A3KN27	Keratin, type II cytoskeletal 74 OS=Bos taurus OX=9913 GN=KRT74 PE=2 SV=1	59.9	7.93	0.444176	0.141156
Q28107	Coagulation factor V OS=Bos taurus OX=9913 GN=F5 PE=1 SV=1	248.8	5.83	0.40707	0.277358
Q2KJF1	Alpha-1B-glycoprotein OS=Bos taurus OX=9913 GN=A1BG PE=1 SV=1	53.5	5.43	0.357857	0.291783
Q148H5	Keratin, type II cytoskeletal 71 OS=Bos taurus OX=9913 GN=KRT71 PE=2 SV=1	57.4	6.61	0.328287	0.222023
Q3T052	Inter-alpha-trypsin inhibitor heavy chain H4 OS=Bos taurus OX=9913 GN=ITIH4 PE=1 SV=1	101.4	6.68	0.325498	0.263834
Q3SZ57	Alpha-fetoprotein OS=Bos taurus OX=9913 GN=AFP PE=2 SV=1	68.5	6.29	0.315553	0.299167
Q3MHN5	Vitamin D-binding protein OS=Bos taurus OX=9913 GN=GC PE=2 SV=1	53.3	5.52	0.279931	0.27906
P41361	Antithrombin-III OS=Bos taurus OX=9913 GN=SERPINC1 PE=1 SV=2	52.3	7.33	0.26747	0.353864
Q08D91	Keratin, type II cytoskeletal 75 OS=Bos taurus OX=9913 GN=KRT75 PE=2 SV=1	59	7.65	0.254484	0.23934
P28800	Alpha-2-antiplasmin OS=Bos taurus OX=9913 GN=SERPINF2 PE=1 SV=2	54.7	5.72	0.249352	0.218549
P56652	Inter-alpha-trypsin inhibitor heavy chain H3 OS=Bos taurus OX=9913 GN=ITIH3 PE=1 SV=2	99.5	5.9	0.22005	0.147282
Q3SX14	Gelsolin OS=Bos taurus OX=9913 GN=GSN PE=2 SV=1	80.7	5.78	0.183897	0.140234
Q3ZEJ6	Serpin A3-3 OS=Bos taurus OX=9913 GN=SERPINA3-3 PE=1 SV=2	46.3	6.48	0.178855	0.152434
A2I7N0	Serpin A3-4 OS=Bos taurus OX=9913 GN=SERPINA3-4 PE=3 SV=1	46.3	6.32	0.178855	0.152434
Q3SZR3	Alpha-1-acid glycoprotein OS=Bos taurus OX=9913 GN=ORM1 PE=2 SV=1	23.2	5.87	0.161702	0.102366
P63258	Actin, cytoplasmic 2 OS=Bos taurus OX=9913 GN=ACTG1 PE=1 SV=1	41.8	5.48	0.135454	0.262503
P60712	Actin, cytoplasmic 1 OS=Bos taurus OX=9913 GN=ACTB PE=1 SV=1	41.7	5.48	0.135454	0.262503
Q0P5J4	Keratin, type I cytoskeletal 25 OS=Bos taurus OX=9913 GN=KRT25 PE=2 SV=1	49.3	5.03	0.133709	0.0852675
P81187	Complement factor B OS=Bos taurus OX=9913 GN=CFB PE=1 SV=2	85.3	7.68	0.126644	0.126111
Q03247	Apolipoprotein E OS=Bos taurus OX=9913 GN=APOE PE=1 SV=1	36	5.67	0.125529	2.09581
Q95121	Pigment epithelium-derived factor OS=Bos taurus OX=9913 GN=SERPINF1 PE=1 SV=1	46.2	7.05	0.0771139	0.0902217
P06868	Plasminogen OS=Bos taurus OX=9913 GN=PLG PE=1 SV=2	91.2	7.5	0.0734964	0.0692098
Q148H8	Keratin, type II cytoskeletal 72 OS=Bos taurus OX=9913 GN=KRT72 PE=2 SV=1	56.9	7.68	0.05968	0.00586239
P08728	Keratin, type I cytoskeletal 19 OS=Bos taurus OX=9913 GN=KRT19 PE=2 SV=1	43.9	5.01	0.0565286	0.0617535
P81644	Apolipoprotein A-II OS=Bos taurus OX=9913 GN=APOA2 PE=1 SV=2	11.2	8.1	0.0556605	0.120554
Q17QJ7	Pyrroline-5-carboxylate reductase 2 OS=Bos taurus OX=9913 GN=PYCR2 PE=2 SV=1	33.6	8.03	0.0539285	0
P05785	Keratin, type I cytoskeletal 14 (Fragment) OS=Bos taurus OX=9913 GN=KRT14 PE=2 SV=1	10.7	6.3	0.0416853	0.0435734
P17697	Clusterin OS=Bos taurus OX=9913 GN=CLU PE=1 SV=1	51.1	6.04	0.0390581	0.0588786
A2I7N3	Serpin A3-7 OS=Bos taurus OX=9913 GN=SERPINA3-7 PE=3 SV=1	46.9	6.34	0.037493	0.0271169
Q8SPJ1	Junction plakoglobin OS=Bos taurus OX=9913 GN=JUP PE=2 SV=1	81.8	6.14	0.0318078	0.0344583
P07589	Fibronectin OS=Bos taurus OX=9913 GN=FN1 PE=1 SV=4	272	5.5	0.0301547	0.0877958
Q3Y5Z3	Adiponectin OS=Bos taurus OX=9913 GN=ADIPOQ PE=1 SV=1	26.1	5.74	0.0292039	0.0224216
Q29RK1	Citrate synthase, mitochondrial OS=Bos taurus OX=9913 GN=CS PE=1 SV=1	51.7	8.12	0.0280484	0.0563008
Q32PJ2	Apolipoprotein A-IV OS=Bos taurus OX=9913 GN=APOA4 PE=2 SV=1	43	5.4	0.0279232	0.0883821
O46375	Transthyretin OS=Bos taurus OX=9913 GN=TTR PE=1 SV=1	15.7	6.3	0.0278449	0.0288975
Q9XSJ4	Alpha-enolase OS=Bos taurus OX=9913 GN=ENO1 PE=1 SV=4	47.3	6.8	0.0232791	0.0335022
Q9N2I2	Plasma serine protease inhibitor OS=Bos taurus OX=9913 GN=SERPINA5 PE=1 SV=1	45.3	9.36	0.0221774	0.0339959
P00735	Prothrombin OS=Bos taurus OX=9913 GN=F2 PE=1 SV=2	70.5	6.33	0.02088	0.0340916
Q3SZV7	Hemopexin OS=Bos taurus OX=9913 GN=HPX PE=2 SV=1	52.2	7.8	0.0184765	0.0185972
Q05443	Lumican OS=Bos taurus OX=9913 GN=LUM PE=1 SV=1	38.7	6.35	0.01786	0.0146457
P02672	Fibrinogen alpha chain OS=Bos taurus OX=9913 GN=FGA PE=1 SV=5	67	7.17	0.017833	0.0153128
Q0P5F9	Aldehyde dehydrogenase family 8 member A1 OS=Bos taurus OX=9913 GN=ALDH8A1 PE=2 SV=1	53.3	7.58	0.0176105	0.0168137
Q3MHN2	Complement component C9 OS=Bos taurus OX=9913 GN=C9 PE=2 SV=1	62	5.9	0.0169987	0.0196203
Q3SWW8	Thrombospondin-4 OS=Bos taurus OX=9913 GN=THBS4 PE=2 SV=1	105.9	4.68	0.0165936	0.0179844
Q9GL77	Electrogenic sodium bicarbonate cotransporter 1 OS=Bos taurus OX=9913 GN=SLC4A4 PE=1 SV=1	121.3	6.86	0.0161837	0.0139518
P02676	Fibrinogen beta chain OS=Bos taurus OX=9913 GN=FGB PE=1 SV=2	53.3	8.19	0.0153375	0.0161962
Q28178	Thrombospondin-1 OS=Bos taurus OX=9913 GN=THBS1 PE=2 SV=2	129.5	4.97	0.0151689	0.0215856
Q2KJ83	Carboxypeptidase N catalytic chain OS=Bos taurus OX=9913 GN=CPN1 PE=2 SV=1	52.6	8.59	0.014932	0.0185777
P01044	Kininogen-1 OS=Bos taurus OX=9913 GN=KNG1 PE=1 SV=1	68.8	6.62	0.0148604	0.00872974
Q03763	Desmoglein-1 OS=Bos taurus OX=9913 GN=DSG1 PE=1 SV=1	112.2	5.08	0.0137634	0.0199836
Q0VCM5	Inter-alpha-trypsin inhibitor heavy chain H1 OS=Bos taurus OX=9913 GN=ITIH1 PE=1 SV=1	101.2	7.4	0.012813	0.0226913
P19120	Heat shock cognate 71 kDa protein OS=Bos taurus OX=9913 GN=HSPA8 PE=1 SV=2	71.2	5.52	0.0127331	0.0124903
Q8SPP7	Peptidoglycan recognition protein 1 OS=Bos taurus OX=9913 GN=PGLYRP1 PE=1 SV=1	21.1	9.5	0.0119837	0.00400321
P02453	Collagen alpha-1(I) chain OS=Bos taurus OX=9913 GN=COL1A1 PE=1 SV=3	138.9	5.78	0.0119451	0.00913011
Q0VCU7	Gamma-sarcoglycan OS=Bos taurus OX=9913 GN=SGCG PE=2 SV=1	32.2	5.74	0.0116869	0.00876434
P50448	Factor XIIa inhibitor OS=Bos taurus OX=9913 PE=1 SV=1	51.7	6.67	0.0104806	0.0122418
Q3SZK0	Solute carrier family 25 member 34 OS=Bos taurus OX=9913 GN=SLC25A34 PE=2 SV=1	32.2	9.01	0.0102142	0.00765858
G3MYZ3	Afamin OS=Bos taurus OX=9913 GN=AFM PE=1 SV=1	69.5	5.85	0.00980616	0.013649
E1BF81	Corticosteroid-binding globulin OS=Bos taurus OX=9913 GN=SERPINA6 PE=3 SV=1	45.1	5.88	0.00946195	0.0158204
Q5E9B1	L-lactate dehydrogenase B chain OS=Bos taurus OX=9913 GN=LDHB PE=2 SV=4	36.7	6.44	0.00902165	0.02596
A2VDY3	Charged multivesicular body protein 4a OS=Bos taurus OX=9913 GN=CHMP4A PE=2 SV=1	24.9	4.67	0.00892659	0.00893204
P13384	Insulin-like growth factor-binding protein 2 OS=Bos taurus OX=9913 GN=IGFBP2 PE=1 SV=2	34	7.36	0.00889648	0.0043072
Q58CQ9	Pantetheinase OS=Bos taurus OX=9913 GN=VNN1 PE=1 SV=1	56.9	5.57	0.00877239	0.008276
P63048	Ubiquitin-60S ribosomal protein L40 OS=Bos taurus OX=9913 GN=UBA52 PE=1 SV=2	14.7	9.83	0.00826513	0.00814615
P62992	Ubiquitin-40S ribosomal protein S27a OS=Bos taurus OX=9913 GN=RPS27A PE=1 SV=2	18	9.64	0.00826513	0.00814615
P0CH28	Polyubiquitin-C OS=Bos taurus OX=9913 GN=UBC PE=1 SV=1	77.5	7.66	0.00826513	0.00814615
P0CG53	Polyubiquitin-B OS=Bos taurus OX=9913 GN=UBB PE=1 SV=1	34.3	7.47	0.00826513	0.00814615
Q3SZJ0	Argininosuccinate lyase OS=Bos taurus OX=9913 GN=ASL PE=2 SV=1	52.7	6.49	0.00780498	0.0159211
P54228	Cathelicidin-6 OS=Bos taurus OX=9913 GN=CATHL6 PE=1 SV=1	17.8	9.29	0.00640916	0.00406213
P56425	Cathelicidin-7 OS=Bos taurus OX=9913 GN=CATHL7 PE=2 SV=1	18.8	9.03	0.00640916	0.00406213
P19660	Cathelicidin-2 OS=Bos taurus OX=9913 GN=CATHL2 PE=1 SV=2	20	8.9	0.00640916	0.00406213
Q9TT36	Thyroxine-binding globulin OS=Bos taurus OX=9913 GN=SERPINA7 PE=2 SV=1	46	5.72	0.00635289	0.00595218
A6QNX5	Keratin, type II cytoskeletal 78 OS=Bos taurus OX=9913 GN=KRT78 PE=2 SV=1	57.4	8.18	0.00634782	0.00798997
P49907	Selenoprotein P OS=Bos taurus OX=9913 GN=SELENOP PE=2 SV=2	45.5	7.61	0.00572292	0
P10096	Glyceraldehyde-3-phosphate dehydrogenase OS=Bos taurus OX=9913 GN=GAPDH PE=1 SV=4	35.8	8.35	0.00530492	0.00642557
P33433	Histidine-rich glycoprotein (Fragments) OS=Bos taurus OX=9913 GN=HRG PE=1 SV=1	44.4	7.46	0.00488585	0
P00978	Protein AMBP OS=Bos taurus OX=9913 GN=AMBP PE=1 SV=2	39.2	7.62	0.00486109	0.00330103
A6QPQ2	Serpin A3-8 OS=Bos taurus OX=9913 GN=SERPINA3-8 PE=2 SV=1	46.9	6.13	0.00456301	0.00375863
Q3T0P6	Phosphoglycerate kinase 1 OS=Bos taurus OX=9913 GN=PGK1 PE=2 SV=3	44.5	8.27	0.00451211	0.00238679
P00432	Catalase OS=Bos taurus OX=9913 GN=CAT PE=1 SV=3	59.9	7.28	0.0044555	0.00448596
Q6URK6	Cadherin-5 OS=Bos taurus OX=9913 GN=CDH5 PE=2 SV=1	87.4	5.53	0.00442246	0.00520598
Q2KJD0	Tubulin beta-5 chain OS=Bos taurus OX=9913 GN=TUBB5 PE=2 SV=1	49.6	4.89	0.00434107	0.00150945
P04272	Annexin A2 OS=Bos taurus OX=9913 GN=ANXA2 PE=1 SV=2	38.6	7.31	0.00413114	0.00362662
Q58DT4	Pyrroline-5-carboxylate reductase 1, mitochondrial OS=Bos taurus OX=9913 GN=PYCR1 PE=2 SV=1	33.4	7.85	0.00403286	0
P20000	Aldehyde dehydrogenase, mitochondrial OS=Bos taurus OX=9913 GN=ALDH2 PE=1 SV=2	56.6	7.65	0.00399175	0.00592006
P52476	Aldehyde dehydrogenase X, mitochondrial (Fragment) OS=Bos taurus OX=9913 GN=ALDH1B1 PE=2 SV=2	56.7	6.64	0.00399175	0.00592006
P42916	Collectin-43 OS=Bos taurus OX=9913 GN=CL43 PE=1 SV=2	33.6	5.12	0.00398615	0.00473633
Q6R8F2	Cadherin-1 OS=Bos taurus OX=9913 GN=CDH1 PE=2 SV=1	97.9	4.89	0.00390347	0.00101874
P19483	ATP synthase subunit alpha, mitochondrial OS=Bos taurus OX=9913 GN=ATP5F1A PE=1 SV=1	59.7	9.19	0.0037464	0.00444532
Q2KIG3	Carboxypeptidase B2 OS=Bos taurus OX=9913 GN=CPB2 PE=1 SV=1	48.8	8.56	0.00368262	0.00581001
Q28085	Complement factor H OS=Bos taurus OX=9913 GN=CFH PE=1 SV=3	140.3	6.81	0.00366432	0.00392552
P19035	Apolipoprotein C-III OS=Bos taurus OX=9913 GN=APOC3 PE=1 SV=2	10.7	5.11	0.00352626	0.00984641
Q32PH8	Elongation factor 1-alpha 2 OS=Bos taurus OX=9913 GN=EEF1A2 PE=2 SV=1	50.4	9.03	0.00347774	0.00326557
P68103	Elongation factor 1-alpha 1 OS=Bos taurus OX=9913 GN=EEF1A1 PE=1 SV=1	50.1	9.01	0.00347774	0.00326557
P61286	Polyadenylate-binding protein 1 OS=Bos taurus OX=9913 GN=PABPC1 PE=2 SV=1	70.6	9.5	0.00347683	0.00119322
P81947	Tubulin alpha-1B chain OS=Bos taurus OX=9913 PE=1 SV=2	50.1	5.06	0.00345454	0.00276311
P00829	ATP synthase subunit beta, mitochondrial OS=Bos taurus OX=9913 GN=ATP5F1B PE=1 SV=2	56.2	5.27	0.00343907	0.004673
Q2HJE1	WD repeat-containing protein 91 OS=Bos taurus OX=9913 GN=WDR91 PE=2 SV=2	83.1	6.51	0.00336619	0.00371844
Q9TTJ5	Regucalcin OS=Bos taurus OX=9913 GN=RGN PE=2 SV=1	33.3	5.77	0.00325071	0.00632717
Q95122	Monocyte differentiation antigen CD14 OS=Bos taurus OX=9913 GN=CD14 PE=2 SV=2	39.6	5.57	0.00317618	0.00146754
P18902	Retinol-binding protein 4 OS=Bos taurus OX=9913 GN=RBP4 PE=1 SV=1	21.1	5.68	0.00312234	0.00359623
P07456	Insulin-like growth factor II OS=Bos taurus OX=9913 GN=IGF2 PE=1 SV=4	19.7	8.81	0.0030924	0.00315164
Q9XTA3	Myocilin OS=Bos taurus OX=9913 GN=MYOC PE=2 SV=1	54.9	5.6	0.0030924	0.00315164
P07224	Vitamin K-dependent protein S OS=Bos taurus OX=9913 GN=PROS1 PE=1 SV=1	75.1	5.41	0.00307788	0.00253363
Q5E947	Peroxiredoxin-1 OS=Bos taurus OX=9913 GN=PRDX1 PE=2 SV=1	22.2	8.4	0.00301231	0.00163901
P62935	Peptidyl-prolyl cis-trans isomerase A OS=Bos taurus OX=9913 GN=PPIA PE=1 SV=2	17.9	8.16	0.0029698	0.00223205
Q76LV1	Heat shock protein HSP 90-beta OS=Bos taurus OX=9913 GN=HSP90AB1 PE=2 SV=3	83.2	5.03	0.00286092	0.00481853
Q27965	Heat shock 70 kDa protein 1B OS=Bos taurus OX=9913 GN=HSPA1B PE=2 SV=1	70.2	5.92	0.00281738	0.00283988
Q27975	Heat shock 70 kDa protein 1A OS=Bos taurus OX=9913 GN=HSPA1A PE=1 SV=2	70.2	5.92	0.00281738	0.00283988
P17690	Beta-2-glycoprotein 1 OS=Bos taurus OX=9913 GN=APOH PE=1 SV=4	38.2	8.15	0.0028145	0.0271603
Q29RQ1	Complement component C7 OS=Bos taurus OX=9913 GN=C7 PE=2 SV=1	93	7.11	0.00280863	0.00381098
P20959	Insulin-like growth factor-binding protein 3 OS=Bos taurus OX=9913 GN=IGFBP3 PE=1 SV=3	31.5	8.69	0.00256713	0.000924545
Q2KIT0	Protein HP-20 homolog OS=Bos taurus OX=9913 PE=2 SV=1	20.6	8.59	0.00232529	0.00194657
Q5I597	Betaine--homocysteine S-methyltransferase 1 OS=Bos taurus OX=9913 GN=BHMT PE=2 SV=1	44.9	6.84	0.00209422	0.0176574
Q5E9F7	Cofilin-1 OS=Bos taurus OX=9913 GN=CFL1 PE=2 SV=3	18.5	8	0.00207763	0.00160865
P80109	Phosphatidylinositol-glycan-specific phospholipase D OS=Bos taurus OX=9913 GN=GPLD1 PE=1 SV=1	92.5	6.65	0.00178206	0.00830205
Q27967	Secreted phosphoprotein 24 OS=Bos taurus OX=9913 GN=SPP2 PE=1 SV=2	23.1	8.09	0.00174064	0.00106073
P04985	Elastin OS=Bos taurus OX=9913 GN=ELN PE=1 SV=1	64.2	10.64	0.00168394	0.000735803
Q3SYV4	Adenylyl cyclase-associated protein 1 OS=Bos taurus OX=9913 GN=CAP1 PE=2 SV=3	51.2	7.52	0.00157229	0.00125802
P13213	SPARC OS=Bos taurus OX=9913 GN=SPARC PE=1 SV=2	34.6	4.82	0.00150004	0.00104356
Q2TBI0	Lipopolysaccharide-binding protein OS=Bos taurus OX=9913 GN=LBP PE=2 SV=1	53.7	7.09	0.0014843	0.00117148
Q0P5J7	Keratin, type I cuticular Ha5 OS=Bos taurus OX=9913 GN=KRT35 PE=2 SV=2	49.9	5.26	0.00140728	0
Q0VCK0	Bifunctional purine biosynthesis protein PURH OS=Bos taurus OX=9913 GN=ATIC PE=2 SV=1	64.4	6.84	0.00122914	0.000685104
P12799	Fibrinogen gamma-B chain OS=Bos taurus OX=9913 GN=FGG PE=1 SV=1	50.2	5.83	0.00119599	0.00439806
O77742	Osteomodulin OS=Bos taurus OX=9913 GN=OMD PE=1 SV=1	49.1	5.43	0.00117612	0.00129667
P02662	Alpha-S1-casein OS=Bos taurus OX=9913 GN=CSN1S1 PE=1 SV=2	24.5	5.02	0.00108812	0.00117398
Q9TTK6	Membrane primary amine oxidase OS=Bos taurus OX=9913 GN=AOC3 PE=2 SV=3	84.4	6.52	0.00106613	0.00132209
Q29437	Primary amine oxidase, liver isozyme OS=Bos taurus OX=9913 PE=1 SV=1	84.7	5.94	0.00106613	0.00132209
Q76LV2	Heat shock protein HSP 90-alpha OS=Bos taurus OX=9913 GN=HSP90AA1 PE=1 SV=3	84.7	5.01	0.0009224	0.000801261
Q5EA01	Beta-1,4-glucuronyltransferase 1 OS=Bos taurus OX=9913 GN=B4GAT1 PE=2 SV=2	47.2	7.03	0.000829028	0.00105514
Q0VCX2	Endoplasmic reticulum chaperone BiP OS=Bos taurus OX=9913 GN=HSPA5 PE=2 SV=1	72.4	5.16	0.000745435	0.000491383
P19217	Estrogen sulfotransferase OS=Bos taurus OX=9913 GN=SULT1E1 PE=1 SV=1	34.6	7.15	0.000727745	0.00283325
Q2KJH6	Serpin H1 OS=Bos taurus OX=9913 GN=SERPINH1 PE=2 SV=1	46.5	8.97	0.000663626	0.000699522
Q6B411	Lysozyme C, milk isozyme OS=Bos taurus OX=9913 PE=2 SV=1	16.8	9.88	0.000658195	0.00112724
Q2KJE5	Glyceraldehyde-3-phosphate dehydrogenase, testis-specific OS=Bos taurus OX=9913 GN=GAPDHS PE=2 SV=1	43.3	8.12	0.000579172	0
Q95M17	Acidic mammalian chitinase OS=Bos taurus OX=9913 GN=CHIA PE=1 SV=1	52.1	5.58	0.000357958	0.000374555
Q3SYU2	Elongation factor 2 OS=Bos taurus OX=9913 GN=EEF2 PE=2 SV=3	95.3	6.83	0.000331101	0.000375532
P46193	Annexin A1 OS=Bos taurus OX=9913 GN=ANXA1 PE=1 SV=2	38.9	6.81	0.000303125	0.000333963
O18738	Dystroglycan OS=Bos taurus OX=9913 GN=DAG1 PE=1 SV=1	97.3	8.4	0.000291514	0.000634779
P19858	L-lactate dehydrogenase A chain OS=Bos taurus OX=9913 GN=LDHA PE=2 SV=2	36.6	8	0.000287273	0.0015792
P62803	Histone H4 OS=Bos taurus OX=9913 PE=1 SV=2	11.4	11.36	0.00027374	0.00170029
Q92176	Coronin-1A OS=Bos taurus OX=9913 GN=CORO1A PE=1 SV=3	50.9	6.68	0.000249401	0.00024763
Q3T063	Nicotinate-nucleotide pyrophosphorylase [carboxylating] OS=Bos taurus OX=9913 GN=QPRT PE=2 SV=1	31.1	7.18	0	0.0062879
Q0VCP3	Olfactomedin-like protein 3 OS=Bos taurus OX=9913 GN=OLFML3 PE=2 SV=1	45.9	6.65	0	0.00391962
Q9XSG3	Isocitrate dehydrogenase [NADP] cytoplasmic OS=Bos taurus OX=9913 GN=IDH1 PE=2 SV=1	46.8	6.55	0	0.00246586
Q32LP0	Fermitin family homolog 3 OS=Bos taurus OX=9913 GN=FERMT3 PE=2 SV=1	75.7	6.64	0	0.000967345
O97764	Zeta-crystallin OS=Bos taurus OX=9913 GN=CRYZ PE=2 SV=2	35.4	8.22	0	0.000889398
Q3T149	Heat shock protein beta-1 OS=Bos taurus OX=9913 GN=HSPB1 PE=2 SV=1	22.4	6.4	0	0.000883039
P68138	Actin, alpha skeletal muscle OS=Bos taurus OX=9913 GN=ACTA1 PE=1 SV=1	42	5.39	0	0.00083457
Q3ZC07	Actin, alpha cardiac muscle 1 OS=Bos taurus OX=9913 GN=ACTC1 PE=2 SV=1	42	5.39	0	0.00083457
A4FUA8	F-actin-capping protein subunit alpha-1 OS=Bos taurus OX=9913 GN=CAPZA1 PE=2 SV=1	32.9	5.82	0	0.000415017
P01267	Thyroglobulin OS=Bos taurus OX=9913 GN=TG PE=1 SV=1	303	5.67	0	0.000238465
